# Supplementary material for: Identifying rates and risk factors for medication errors during hospitalization in the Australian Parkinson’s disease population: A 3-year, multi-center study
Source: PLoS One. 2022 May 4;17(5):e0267969. doi: 10.1371/journal.pone.0267969 (PMC9067649; doi:10.1371/journal.pone.0267969)
Supplement: S1 Table — (XLSX) [file pone.0267969.s001.xlsx]

## Sheet: Sheet1
Age	Sex	Living situation prior to hospitalisation	Discharge Diagnosis	Length of Stay	Team Categories	Levodopa Equivalent Dose (LED)	Number of incidents	Omission error	Dosed early	Delayed dose	Wrong order	Incident within 48 hours	Modified Medication due to difficulty swallowing or nil by mouth	Pharmacist Led Medication History during admission	Pharmacist Led Medication History within 1 day of admission
77	Female	Home	advanced PD with dementia and dyskinesia	12	Rehabilitation/Geri	800	19	9	0	8	0	5	Yes	Yes	Yes
89	Male	Home With Partner	right lower lobe pneumonia	14	medicine	875	7	3	0	4	0	5	No	Yes	Yes
87	Female	Home Alone	fall	24	Rehabilitation/Geri	750	8	7	0	1	0	1	No	Yes	Yes
76	Female	Home With Partner	falls	1	Emerg/AMU	720	2	0	0	2	0	2	No	Yes	Yes
84	Female	Home Alone	fractured right NOF	26	Surgical	850	20	7	0	12	1	0	No	Yes	No
83	Female	Home Alone	delirium secondary to norovirus	17	Rehabilitation/Geri		2	0	0	2	0	0	No	Yes	Yes
81	Female	Home With Partner	lower back pain	12	medicine		2	0	0	1	1	2	No	Yes	Yes
82	Female	Home With Partner	parkinsons disease (fall and functional decline)	26	medicine	200	4	0	1	3	0	0	No	Yes	No
85	Female	Home With Partner	left MCA ischaemic stroke	16	Neurology	300	8	4	0	4	0	2	Yes	Yes	Yes
84	Male	Nursing Home	aspiration pneumonia	12	medicine	1175	11	8	0	3	0	2	Yes	Yes	Yes
71	Male	Home Alone	parkinsons disease/dementia	10	Rehabilitation/Geri		4	0	0	4	0	2	Yes	Yes	No
93	Female	Home Alone	advanced dementia	26	Rehabilitation/Geri	750	21	21	0	0	0	0	Yes	Yes	Yes
92	Female	Home With Partner	collapse secondary to postural hypotension	12	medicine		1	1	0	0	0	0	Yes	No
78	Male	Home Alone	delerium/early LBD	1	Rehabilitation/Geri	200	0	0	0	0	0	0	No	No
86	Female	Home Alone	unwitnessed fall	1	Emerg/AMU	350	0	0	0	0	0	0	No	No
85	Female	Home Alone	lethargy and SOB related to PD and anxiety	10	Rehabilitation/Geri	400	0	0	0	0	0	0	No	Yes	Yes
78	Male	Home With Partner	acute kidney injury	30	medicine	375	3	0	0	3	0	0	No	Yes	No
73	Male	Home With Partner	visual hallucintaions	1	Emerg/AMU	600	1	0	0	1	0	0	No	No
76	Female	Nursing Home	altered consciousness	4	Emerg/AMU		6	4	0	2	0	1	Yes
75	Male	Nursing Home	urosepsis	4	medicine	560	14	14	0	0	0	8	Yes	Yes	Yes
77	Male	Nursing Home	mechanical fall	5	medicine	500	7	4	1	2	0	4	No	Yes	Yes
77	Male	Nursing Home	epididymoorchitis	1	medicine	500	3	1	0	2	0	3	No	No
65	Male	Home With Partner	delerium	3	Rehabilitation/Geri	900	1	0	0	0	1	1	No	Yes	No
82	Male	Home Alone	syncope for investigation	3	medicine	575	9	4	1	4	0	7	No	Yes	Yes
78	Male	Home Alone	constipation secondary to PD	3	Emerg/AMU		1	0	0	1	0	1	No
80	Female	Home With Partner	tongue angioedema	2	Emerg/AMU		1	1	0	0	0	1	No	No
84	Female	Nursing Home	UTI	1	Emerg/AMU	100	0	0	0	0	0	0	No	Yes	Yes
78	Male	Home With Partner	parkinsons disease	6	Neurology	300	2	0	0	2	0	0	No	Yes	Yes
67	Male	Nursing Home	anaemia	8	medicine	900	25	3	1	21	0	1	Yes	Yes	Yes
67	Male	Nursing Home	urinary tract nfection	5	Emerg/AMU	900	12	9	1	2	0	0	Yes	Yes	Yes
66	Male	Nursing Home	urinary tract nfection	4	Emerg/AMU	750	11	4	2	5	0	3	No	Yes	No
81	Female	Home Alone	pseudogout right knee	3	Rehabilitation/Geri	300	2	0	0	0	2	2	No	Yes	Yes
78	Female	Nursing Home	LRTI likely aspiration	5	medicine	500	10	8	0	2	0	8	Yes	Yes	Yes
61	Female	Home Alone	bilateral PE secondary too poor mobility	3	medicine	800	1	0	0	1	0	0	No	Yes	Yes
79	Female	Home Alone	parkinsonian	7	Rehabilitation/Geri	400	2	2	0	0	0	2	No	Yes	No
76	Male	Home Alone	parkinsons disease	6	Rehabilitation/Geri		4	4	0	0	0	1	No	Yes	Yes
86	Female	Home Alone	functional decline	4	Rehabilitation/Geri	300	0	0	0	0	0	0	No	No
92	Male	Home With Partner	CAP	7	medicine	200	6	5	0	1	0	5	No	No	No
76	Male	Home With Partner	parkinson's plus syndrome	9	Rehabilitation/Geri	750	2	1	0	1	0	0	No	Yes	Yes
78	Male	Home With Partner	left leg cellutlitis	2	Emerg/AMU	250	3	0	0	3	0	3	Yes	No
81	Female	Home With Partner	aspiration pneumonia	4	medicine	300	2	1	0	1	0	2	No	Yes	No
79	Female	Home Alone	L1 fracture 2ndary to fall	64	Neurology		30	4	0	26	0	0	No	Yes	Yes
61	Female	Home With Partner	Dissociative convulsions	3	Neurology	825	5	2	0	3	0	3	No	Yes	Yes
81	Female	Home Alone	Fracture Nasal Bones	15	medicine	500	3	0	0	3	0	0	no	Yes	Yes
82	Male	Nursing Home	# L) Hip	21	Surgical	800	36	36	0	0	0	0	Yes	Yes	Yes
88	Female	Home Alone	psychosis on background of parkinson's	41	Rehabilitation/Geri	420	8	6	0	2	0	0	no	yes	No
79	Male	Home Alone	parkinson's disease	34	Rehabilitation/Geri		3	0	0	3	0	0	yes	yes	No
95	Female	Home Alone	unwitnessed fall	6	Rehabilitation/Geri	625	1	0	0	1	0	0	No	yes	No
86	Male	Home Alone	Recurrent syncope	1	medicine	800	3	0	1	2	0	3	No	yes	Yes
85	Male	Home Alone	unconscious collapse (syncope)	9	medicine	800	2	0	0	2	0	2	No	yes	No
82	Female	Nursing Home	Dyskinesia secondary to PD	9	Neurology	625	7	1	0	5	1	4	yes	yes	Yes
82	Female	Nursing Home	delirium on background of PD	14	Neurology	600	24	4	0	20	0	9	yes	yes	Yes
80	Female	Home Alone	motor fluctuation and dyskinesia in PD	12	Neurology	875	3	0	0	3	0	1	no	yes	Yes
78	Female	Home Alone	#RNOF	13	Surgical	450	11	6	2	3	0	1	yes	yes	No
76	Male	Home Alone	increased confusion and agitation	8	Rehabilitation/Geri	300	0	0	0	0	0	0		yes	Yes
73	Male	Home Alone	ESRF and severe dyskinesia	26	Rehabilitation/Geri	1400	11	4	2	5	0	3	no	yes	No
86	Female	Nursing Home	aspiration pneumonia	11	medicine	330	6	4	0	2	0	0	yes	yes	No
84	Female	Nursing Home	delirium	15	Rehabilitation/Geri	420	3	2	0	1	0	0	yes	yes	No
84	Female	Nursing Home	poor mobility and wound care management	14	Rehabilitation/Geri	650	4	1	0	3	0	1	yes	yes	Yes
84	Female	Home With Partner	Advanced dementia acopia	1	Emerg/AMU	300	2	1	1	0	0	2	no	yes	Yes
67	Female	Home Alone	sepsis	26	Rehabilitation/Geri	400	12	11	1	0	0	0	yes	yes	Yes
85	Male	Home With Partner	Pneumonia due to haemophilus influenzae	9	medicine	400	14	14	0	0	0	0	Yes	Yes	Yes
93	Male	Home With Partner	radiation proctitis	20	Surgical	800	15	4	2	9	0	1	Yes	No	No
93	Male	Home With Partner	aspiration pneumonia	18	medicine	825	9	1	3	5	0	1	no	yes	No
74	Male	Nursing Home	excision of scalp - SCC (elective)	2	Surgical	300	1	1	0	0	0	1	no	no
72	Female	Home With Partner	MRI for DBS planning	1	Neurology	1425	0	0	0	0	0	0	no	no
90	Female	Nursing Home	generalised weakness due to PD	2	Neurology	350	2	0	0	2	0	2	no	yes	Yes
90	Female	Nursing Home	parkinson's disease (fall)	1	Emerg/AMU		1	1	0	0	0	0		no
79	Female	Home Alone	Crush fracture secondary to mechanical fall	64	Neurology	600	31	6	3	22	0	2	No	Yes	Yes
83	Female	Nursing Home	Delirium superimposed on dementia	1	Emerg/AMU	700	0	0	0	0	0	3	No	No	No
69	Female	Home With Partner	Cellulitis of lower limb	71	medicine	100	9	6	1	2	0	0	Yes	Yes	No
81	Female	Nursing Home	PD DBS Battery Replacement	1	Neurology	75	2	2	0	0	0	1	No	No
81	Male	Home With Partner	Pneumonia	15	Emerg/AMU	300	4	2	0	2	0	0	No	Yes	Yes
92	Female	Home Alone	Iliopsoas Haematoma	9	Rehabilitation/Geri	600	4	3	0	1	0	2	No	Yes	Yes
81	Male	Nursing Home	Behavioural Disturbance - PD Dementia	4	Rehabilitation/Geri		4	3	0	1	0	3	No	No
80	Female	Home With Partner	Fracture of lower end of radius	12	Surgical	300	5	2	1	1	1	1	Yes	Yes	No
81	Female	Nursing Home	Viral Gastro	17	Rehabilitation/Geri	200	3	1	0	2	0	5		Yes	No
82	Male	Home With Partner	Dehydration	11	medicine	300	3	3	0	0	0	2		Yes	No
83	Male	Home With Partner	Progressive Supranuclear Palsy	8	medicine		2	2	0	0	0	0		Yes	No
83	Male	Home With Partner	Pneumonia	29	Rehabilitation/Geri	1375	11	10	0	1	0	2	Yes	Yes	Yes
86	Female	Home With Partner	Syncope secondary to bradycardia and hypotension	3	Emerg/AMU	750	3	1	2	0	0	3	No	Yes	Yes
79	Male	Home With Partner	Hyponatraemia	6	Surgical	300	6	5	0	1	0	4	No	Yes	Yes
90	Male	Nursing Home	Hyperosmolar Hyperglycaemic State	11	medicine	400	6	3	0	3	0	3	Yes	Yes	Yes
69	Male	Home With Partner	Parkinson's Disease	7	Rehabilitation/Geri	600	0	0	0	0	0	0	No	Yes	No
69	Male	Home With Partner	Contusion of ankle - fall	16	Rehabilitation/Geri	800	2	2	0	0	0	7	No	Yes	Yes
67	Male	Home With Partner	Campylobacter Enteritis	13	medicine	450	37	37	0	0	0	2	No	Yes	No
66	Male	Home With Partner	Parkinson's disease (fall)	8	Rehabilitation/Geri	750	0	0	0	0	0	0	No	Yes	No
75	Female	Nursing Home	Lower RTI	8	medicine		3	1	0	2	0	0	No	Yes	No
84	Male	Nursing Home	Bradycardia	12	Rehabilitation/Geri	225	4	1	1	2	0	2	No	Yes	No
91	Female	Nursing Home	Pneumonia	5	medicine	700	3	2	0	1	0	2	Yes	Yes	No
75	Male	Home With Partner	Parkinson's Disease	3	Rehabilitation/Geri	750	15	13	0	1	1	8	No	Yes
84	Male	Home With Partner	Mechanical fall	7	Rehabilitation/Geri	400	9	7	1	1	0	3	No	Yes
78	Male	Home With Partner	UTI with dementia	2	Emerg/AMU	1650	1	1	0	0	0	3	No	Yes	Yes
85	Female	Home Alone	Mechanical fall	4	medicine		3	0	0	3	0	6	No	Yes	Yes
78	Male	Nursing Home	Parkinson's Disease (Fall)	1	Emerg/AMU		1	0	0	1	0	3	No	No
69	Male	Home With Partner	Right Hemispheric TIA	15	Neurology	975	10	5	1	4	0	7	Yes	Yes	No
67	Male	Home With Partner	Parkinson's Disease	1	Rehabilitation/Geri		0	0	0	0	0	1	No	No
77	Male	Home With Partner	Parkinson's Disease	8	medicine	300	3	1	0	2	0	0	No	Yes	No
46	Male	Home With Partner	Parkinson's Disease	1	Neurology	1350	2	0	1	1	0	2	No	No
76	Male	Home With Partner	Contusion of hip	6	medicine	3800	13	1	5	7	0	6	No	Yes	Yes
84	Male	Home Alone	Syncope and collapse	1	Emerg/AMU		1	0	0	1	0	1	No	No
88	Male	Nursing Home	MRSA & Enterococcus	12	medicine	400	13	9	0	4	0	2	Yes	No
89	Male	Nursing Home	aspiration pneumonia	7	medicine	400	3	2	1	0	0	3	Yes	Yes	Yes
81	Female	Home Alone	Mechanical Fall	2	medicine		35	28	0	7	0	0	No	Yes
79	Female	Home Alone	Parkinson's Disease	25	Neurology	1775	2	2	0	0	0	2	No	Yes	No
78	Male	Home With Partner	Stroke	6	Neurology	1350	8	1	0	7	0	4	No	Yes	Yes
80	Female	Nursing Home	Traumatic ischaemia of muscle	6	Rehabilitation/Geri	450	4	4	0	0	0	2	No	Yes	Yes
65	Male	Home With Partner	Acute Kidney Failure	19	medicine	600	3	1	0	2	0	1	No	Yes	No
90	Male	Nursing Home	Social Admission	22	Rehabilitation/Geri	300	3	3	0	0	0	1	Yes	Yes	No
89	Male	Home With Partner	aspiration pneumonia	17	medicine	1275	10	10	0	0	0	4	Yes	Yes	No
77	Male	Nursing Home	TIA	1	Emerg/AMU		0	0	0	0	0	2	No	No
86	Female	Nursing Home	Pneumotitis	4	medicine	750	0	0	0	0	0	1	Yes	Yes	Yes
76	Male	Home With Partner	Parkinson Disorder	45	Rehabilitation/Geri	750	2	2	0	0	0	0	Yes	Yes	Yes
84	Female	Home With Partner	Parkinson's Disease	28	Neurology	1225	3	3	0	0	0	5	No	Yes	No
72	Female	Home Alone	ACS	13	medicine	750	3	1	0	2	0	0	No	Yes	No
79	Male	Home Alone	Mechanical fall	1	Emerg/AMU		0	0	0	0	0	0	No	No
71	Female	Home Alone	Elective bone marrow biopsy	1	Surgical	600	0	0	0	0	0	0	No	No
86	Male	Home With Partner	C.Diff toxin	17	Rehabilitation/Geri	1000	10	3	0	7	0	2	Yes	Yes	No
85	Male	Home With Partner	Influenza A	8	medicine	550	3	0	0	3	0	3	No	Yes	No
87	Male	Home With Partner	Mechanical fall	1	Emerg/AMU	1000	0	0	0	0	0	0	No	Yes
87	Male	Home With Partner	Postural Hypotension	1	Emerg/AMU	1000	1	1	0	0	0	1	No	No
81	Male	Home With Partner	Parkinson's Disease	40	Rehabilitation/Geri		4	3	0	1	0	2	Yes	Yes	No
88	Male	Home With Partner	Small bowel obstruction	6	Surgical	570	5	1	1	3	0	3	No	Yes	Yes
88	Male	Home With Partner	Mechanical fall	5	medicine	720	1	0	0	1	0	2	No	Yes	Yes
87	Male	Home With Partner	Progressive parkinson disorder	1	Emerg/AMU	400	1	0	0	1	0	1	No	Yes	Yes
88	Male	Nursing Home	unwitnessed fall	4	medicine	720	4	3	0	1	0	4	Yes	Yes	No
88	Male	Home With Partner	fall secondary to PD	9	medicine	720	1	0	0	1	0	1	No	Yes	No
98	Male	Nursing Home	Severe C.Diff colitis	38	medicine	400	3	0	0	3	0	1	Yes	Yes	Yes
86	Male	Home With Partner	Intracerebral Haemorrhage	6	Rehabilitation/Geri	360	3	2	0	1	0	1	Yes	Yes	No
56	Male	Home With Partner	DBS Battery Failure	5	Neurology	200	1	0	1	0	0	2	No	Yes	Yes
90	Female	Nursing Home	Femur Fracture	5	Surgical	500	3	3	0	0	0	3	Yes	Yes	No
86	Female	Nursing Home	Functional decline	1	medicine	750	0	0	0	0	0	0	Yes	No
73	Female	Home With Partner	Mechanical fall	11	medicine	400	3	2	0	1	0	2	No	Yes	Yes
75	Female	Home With Partner	Traumatic subarachnoid haemorrhage	16	Neurology		3	1	0	2	0	0	No	Yes	No
83	Male	Home With Partner	Recurrent Falls	1	Emerg/AMU	550	0	0	0	0	0	0	No	No
86	Male	Home With Partner	BPSD	16	Rehabilitation/Geri	675	2	1	1	0	0	2	No	Yes	Yes
88	Male	Home With Partner	Social Admission	2	Emerg/AMU	600	1	0	1	0	0	3	No	Yes	Yes
87	Female	Home Alone	C.Diff positive diarrhoea	26	medicine	600	17	17	0	0	0	0	No	Yes	No
85	Male	Home With Partner	Recurrent Falls	1	Emerg/AMU	650	1	0	1	0	0	1	No	Yes
68	Female	Home With Partner	STN DBS Insertion	6	Neurology		7	5	0	2	0	5	No	No
69	Male	Nursing Home	Left NOF Fracture	25	Surgical	685	29	28	0	1	0	6	Yes	Yes	No
79	Female	Home Alone	Parkinson's Disease	6	Neurology	400	6	0	0	6	0	1	No	Yes	Yes
63	Male	Home Alone	DBS Battery Change	5	Neurology	350	1	0	0	1	0	1	No	Yes	No
86	Male	Home With Partner	Fall secondary to PD/cognitive decline	3	Rehabilitation/Geri	300	1	1	0	0	0	1	No	Yes	Yes
45	Male	Home With Partner	DBS Insertion	4	Neurology	1450	9	1	0	4	4	7	No	No
83	Female	Home With Partner	Parkinsonism	6	medicine		3	0	0	3	0	0	Yes	No
78	Male	Home With Partner	PD/Small ischaemic stroke	4	Neurology	1150	2	0	0	2	0	1	No	Yes	Yes
67	Female	Home With Partner	DBS	6	Neurology	1150	5	5	0	0	0	4	No	No
78	Male	Home With Partner	Parkinson's Disease	1	Emerg/AMU	1400	8	4	1	3	0	7	Yes	No
79	Male	Nursing Home	Aspiration pneumonia	18	medicine	1450	7	2	2	3	0	3	Yes	Yes	Yes
91	Male	Nursing Home	Poor mobility	7	medicine	300	1	0	0	1	0	0	No	Yes	No
66	Female	Home Alone	Parksonism features due to missed meds	4	Neurology	1000	4	3	0	1	0	4	No	Yes	Yes
73	Male	Nursing Home	Progressive parkinson disorder	19	Rehabilitation/Geri	1060	16	14	0	2	0	4	Yes	Yes
79	Female	Home Alone	Tendency to fall	1	Emerg/AMU	398	0	0	0	0	0	0	No	Yes
65	Male	Nursing Home	End Stage Parkinsons Dementia	8	medicine	1000	20	20	0	0	0	4	Yes	Yes
53	Male	Home Alone	DBS setting misadjustment	1	Neurology		2	2	0	0	0	4	No	No
80	Male	Nursing Home	Fracture of femur	8	Surgical	700	13	11	1	1	0	4	Yes	Yes	No
78	Male	Nursing Home	Aggression	12	Rehabilitation/Geri	700	11	4	2	5	0	4	No	Yes	Yes
77	Male	Nursing Home	Abnormal Movements	7	Rehabilitation/Geri	875	8	3	0	5	0	5	No	Yes	Yes
76	Male	Home With Partner	Medication induced dystonia	10	medicine	1300	6	1	0	5	0	3	No	Yes	Yes
80	Male	Nursing Home	Aspiration pneumonia	2	medicine	250	3	0	0	3	0	1	Yes	Yes	Yes
76	Female	Nursing Home	Acute delirium	1	Emerg/AMU	800	5	4	0	1	0	5	No	No
66	Male	Home With Partner	Postural Instability	1	Emerg/AMU		1	1	0	0	0	1	No	No
43	Male	Home Alone	Parkinson's and decreased mobility	16	Neurology	600	13	9	1	3	0	0	No	Yes	Yes
87	Male	Nursing Home	Sepsis ?UTI	11	Rehabilitation/Geri	850	20	7	2	11	0	4	Yes	Yes	No
84	Male	Home Alone	Collapse	9	Emerg/AMU	200	9	3	0	6	0	6	Yes	Yes	No
85	Male	Nursing Home	Left NOF Fracture	8	Surgical	600	0	0	0	0	0	0	No	Yes	Yes
78	Male	Nursing Home	DBS	6	Neurology	1400	9	9	0	0	0	9	No	Yes	No
79	Male	Home Alone	Delirium/Functional Decline	1	Rehabilitation/Geri	600	0	0	0	0	0	0	No	Yes	Yes
86	Male	Home With Partner	Collapse	8	medicine	750	8	3	0	5	0	1	No	No
91	Male	Home Alone	Hyponatraemia/Falls	1	Emerg/AMU	300	0	0	0	0	0	0	No	No
36	Female	Home Alone	Preterm Labour	4	Surgical	2075	0	0	0	0	0	0	No	No
44	Female	Home With Partner	DBS Insertion	6	Neurology	1150	4	3	0	1	0	2	No	Yes	No
44	Female	Home With Partner	Headache	2	Neurology	450	1	1	0	0	0	2	No	No	No
86	Female	Home With Partner	CAP	2	Emerg/AMU	300	1	0	0	1	0	1	No	Yes	Yes
66	Male	Home Alone	MRI Head	1	Neurology		0	0	0	0	0	0	No	No
66	Male	Home Alone	MRI Head	1	Neurology		0	0	0	0	0	0	No	No
70	Male	Home Alone	DBS Insertion	8	Neurology	975	9	4	0	5	0	7	No	Yes	Yes
76	Male	Home Alone	DBS Insertion	6	Neurology	1150	2	2	0	0	0	4	No	Yes	Yes
69	Male	Home With Partner	Aspiration pneumonia	6	medicine		2	0	0	2	0	0	No	No
83	Male	Home Alone	Diverticulitis	61	Rehabilitation/Geri	450	34	18	1	15	0	3	Yes	Yes	Yes
62	Male	Home With Partner	Haemopneumothorax	5	Surgical	380	0	0	0	0	0	0	No	Yes	No
75	Female	Home Alone	Left NOF Fracture	12	Surgical	350	7	1	1	5	0	4	No	No	No
74	Male	Home Alone	Mild Ileus	7	Surgical	750	0	0	0	0	0	0	No	Yes	Yes
88	Male	Nursing Home	CAP	2	medicine	300	4	2	0	2	0	2	No	Yes	Yes
85	Male	Home Alone	Fall	22	Emerg/AMU		6	4	0	2	0	5	No	Yes	Yes
75	Male	Home Alone	Crescendo TIA	9	Neurology	950	5	1	0	4	0	3	No	Yes	No
88	Female	Home Alone	AF	23	Rehabilitation/Geri	1000	24	12	2	10	0	0	No	Yes	Yes
81	Male	Nursing Home	Intra-abdominal sepsis	7	medicine	375	2	2	0	0	0	0	No	Yes	Yes
59	Female	Home With Partner	Benzo withdrawal	3	Emerg/AMU	1075	2	0	0	2	0	2	No	Yes	No
57	Male	Home With Partner	DBS Battery Change	1	Neurology		2	0	1	1	0	2	No	No
72	Male	Nursing Home	Agitation	1	Emerg/AMU		3	1	1	1	0	5	No	No
82	Male	Home Alone	Dislocated R Hip	5	Surgical		3	2	1	0	0	0	No	No
87	Female	Home Alone	R Tibial Fracture	12	Surgical	225	3	0	0	3	0	2	No	No	No
87	Male	Nursing Home	LRTI	11	Emerg/AMU	200	11	8	0	3	0	2	No	Yes	Yes
74	Male	Home With Partner	Type 2 Resp Failure	5	medicine	200	0	0	0	0	0	0	No	No	No
77	Male	Home Alone	Rib Fracture	1	Emerg/AMU	1000	2	2	0	0	0	2	No	Yes	Yes
80	Female	Home Alone	TIA	8	Neurology	1325	2	0	0	2	0	0	No	Yes	Yes
59	Male	Home With Partner	Vertigo	4	medicine	375	5	0	0	5	0	4	No	Yes	No
77	Male	Home Alone	Vertigo	2	Emerg/AMU		7	0	0	7	0	5	No	No
76	Male	Nursing Home	Mechanical fall	8	medicine	400	5	4	1	0	0	4	No	Yes	Yes
85	Male	Nursing Home	Febile illness	13	medicine	450	0	0	0	0	0	0	Yes	Yes	No
75	Male	Home Alone	LLL pneumonial decrease mobili	12	medicine	450	3	2	0	1	0	1	Yes	Yes	No
77	Male	Home Alone	Suicidal Ideation	42	Mental health	300	5	0	1	4	0	2	No	Yes	No
70	Female	Nursing Home	Leg cellulitis	6	medicine	750	6	2	0	4	0	2	No	Yes	Yes
73	Female	Home With Partner	Advance parkinson with DLB	13	medicine	450	0	0	0	0	0	0	No	Yes	No
85	Male	Home Alone	Falls	22	medicine	600	23	8	0	15	0	11	No	Yes	No
64	Male	Home With Partner	Febile illness	5	Emerg/AMU	1250	6	0	0	6	0	6	Yes	Yes	Yes
60	Male	Nursing Home	Unresponsive episode	12	Emerg/AMU	1200	19	4	0	15	0	3	Yes	Yes	Yes
74	Female	Home Alone	Low back pain	14	medicine	300	3	2	0	1	0	2	No	Yes	Yes
68	Male	Nursing Home	Fract ( R) NOF	5	Surgical	400	9	9	0	0	0	10	Yes	Yes	No
90	Female	Home Alone	Trial apomorphine optimise man	5	Rehabilitation/Geri	875	2	2	0	0	0	0	No	Yes	No
84	Male	Nursing Home	Falls/ Sepsis	6	medicine	475	3	0	1	2	0	1	No	Yes	No
80	Female	Home Alone	Parkinsons disease & urinary U	23	Rehabilitation/Geri	1180	2	0	1	1	0	0	Yes	Yes	No
80	Male	Home Alone	Decrease in mobility/falls	3	Emerg/AMU	850	0	0	0	0	0	1	No	Yes	No
89	Female	Nursing Home	Delerium Parkinsonism	2	Emerg/AMU		0	0	0	0	0	0	Yes	No
72	Male	Home Alone	Parkinson's diease	6	Emerg/AMU		5	0	0	5	0	0	Yes	Yes	No
76	Male	Home Alone	Parkinson's disease for trial apomorphine	5	Neurology	1000	6	6	0	0	0	3	No	Yes	Yes
83	Male	Nursing Home	Progression of parkinson	3	Emerg/AMU	600	2	0	0	2	0	2	Yes	Yes	No
83	Male	Home Alone	Parkinson's disease	5	Emerg/AMU	600	12	5	0	7	0	2	Yes	Yes	Yes
83	Male	Home Alone	Parkinson's diease	22	Rehabilitation/Geri	800	5	2	1	2	0	0	Yes	Yes	No
88	Female	Nursing Home	COPD/ Pneumonia	5	Emerg/AMU	300	2	1	0	1	0	2	Yes	Yes	Yes
87	Female	Nursing Home	UTI	7	Emerg/AMU	400	4	0	0	4	0	4	Yes	Yes	No
89	Male	Nursing Home	Delirium FI	6	Emerg/AMU	500	5	0	0	5	0	3	No	No
90	Male	Home Alone	AKI	1	Emerg/AMU	150	0	0	0	0	0	0	No	Yes	Yes
81	Male	Home Alone	Seizures	5	Neurology	300	1	1	0	0	0	1	No	Yes	No
72	Male	Home With Partner	Haematuria post BCG	8	Surgical		0	0	0	0	0	0	No	Yes	No
60	Female	Home With Partner	Parkinson disease ( Schizophrenia)	6	Mental health	200	6	6	0	0	0	5	No	Yes	Yes
75	Male	Home With Partner	Over anticoagulation	16	Emerg/AMU	300	10	3	0	7	0	9	Yes	Yes	Yes
86	Female	Home Alone	Hallucination/ GEMU Admission	30	Rehabilitation/Geri	560	6	1	1	4	0	0	No	Yes	Yes
86	Male	Home With Partner	Maintenance care	71	Surgical	450	1	1	0	0	0	0	No	Yes	No
78	Male	Nursing Home	Dementia	1	Emerg/AMU	750	4	4	0	0	0	0	No	No
77	Male	Nursing Home	Unconcious collapse + Aspirati	18	medicine	200	3	2	0	1	0	3	No	Yes	Yes
91	Male	Home With Partner	Parkinson disease	17	Rehabilitation/Geri	750	6	5	0	1	0	4	Yes	Yes	Yes
81	Female	Nursing Home	Levodopa challenge	1	Neurology	450	0	0	0	0	0	0	No	No
81	Female	Home Alone	(L)NOF	13	Surgical	600	3	1	1	1	0	2	Yes	Yes	No
76	Female	Nursing Home	Unconcious collapse F1	12	Neurology	675	6	0	0	6	0	3	No	Yes
89	Male	Home Alone	Parkinson's	2	Emerg/AMU	300	2	1	0	1	0	2	No	No
76	Male	Home With Partner	Haematemesis	21	Surgical	300	7	3	0	4	0	2	Yes	Yes	Yes
77	Male	Nursing Home	Agitation	5	Emerg/AMU	750	8	2	0	6	0	0	No	Yes	No
63	Female	Home With Partner	Major depressive disorder/Park	17	medicine	1200	13	13	0	0	0	4	No	Yes	No
85	Male	Home Alone	UTI and falls	25	medicine	400	7	3	0	4	0	4	No	Yes	Yes
44	Male	Home With Partner	Dystanesia (Dyskinesia??)	21	Neurology	650	11	5	6	0	0	2	No	Yes	No
84	Male	Nursing Home	Haematuria	4	Surgical	525	3	1	0	2	0	3	Yes	Yes	Yes
80	Male	Home With Partner	L) Parietocapital ICH	27	Neurology		0	0	0	0	0	0	No	No
80	Male	Home Alone	Alzheimers Dementia	69	Mental health	100	4	2	0	2	0	0	No	No
85	Female	Home Alone	Traumatic SAH/SDH	25	Rehabilitation/Geri	300	5	0	4	1	0	3	No	Yes	No
90	Male	Nursing Home	Exacerbation COPD	7	medicine	300	7	1	0	6	0	2	No	No
78	Male	Home Alone	Cellulitis/ collapse	30	Rehabilitation/Geri		1	0	0	1	0	0	No	Yes	No
70	Male	Home Alone	Fall for investigation	33	Rehabilitation/Geri	300	2	0	2	0	0	2	No	Yes	No
71	Male	Nursing Home	L) Femeral Subcapital #(closed)	10	Surgical	975	27	20	0	10	0	17	Yes	Yes	No
87	Male	Nursing Home	#(R) NOF	7	Surgical	300	1	1	0	0	0	1	Yes	Yes	No
84	Male	Home With Partner	Choledocolithiasis	33	Surgical		4	1	0	3	0	0	No	No
87	Female	Home Alone	Lower back pain/ Serve delirum	1	Emerg/AMU	1280	2	1	0	1	0	2	No	Yes	Yes
87	Female	Home Alone	Reduce mobility	10	Rehabilitation/Geri	1420	2	1	1	0	0	0	No	Yes	No
73	Male	Home With Partner	Exacerbation of Parkinson disease	8	Neurology	700	4	2	2	0	0	3	Yes	Yes	No
82	Male	Home Alone	Confusion	15	Emerg/AMU	763	4	1	0	3	0	1	Yes	Yes	No
46	Female	Home Alone	(L) Intrapatella collection	11	Surgical	1320	0	0	0	0	0	0	No	Yes	No
81	Male	Home With Partner	Parkinsons	51	Neurology	200	4	1	1	2	0	1	No	Yes	No
70	Female	Home Alone	LRTI	10	medicine	950	2	2	0	0	0	2	No	Yes	Yes
72	Male	Home Alone	Parkinson disease (Multifactural fall)	2	Neurology	1050	5	3	0	2	0	5	No	Yes	No
67	Male	Home Alone	Chest pain FI	1	Emerg/AMU	1350	3	1	0	2	0	3	No	Yes	Yes
83	Male	Nursing Home	L) Pleural effusion	5	medicine	1210	1	1	0	0	0	1	Yes	No
75	Male	Home With Partner	Chronic delusion	19	Mental health		0	0	0	0	0	0	No	Yes	No
78	Male	Home With Partner	#NOF	19	Surgical	1050	1	0	0	1	0	0	No	Yes	Yes
67	Male	Nursing Home	Aggressive behaviour	3	Rehabilitation/Geri	700	6	4	0	2	0	11	No	Yes	Yes
91	Female	Home Alone	General decline - Pakinson	39	Emerg/AMU	800	6	2	3	1	0	2	No	Yes	Yes
67	Female	Home Alone	Parkinson disease	37	Neurology		1	1	0	0	0	0	No	Yes	No
86	Male	Home With Partner	Decondition	46	Rehabilitation/Geri	875	113	107	0	6	0	1	Yes	Yes	No
93	Male	Home Alone	UTI	19	medicine	400	9	5	0	4	0	0	Yes	No
77	Female	Home Alone	Apomorphine Trial OPT? Parkinson	15	Rehabilitation/Geri	1275	16	16	0	0	0	8	No	Yes	No
78	Female	Nursing Home	Diarrhoea Viral	2	Emerg/AMU		0	0	0	0	0	0	No	Yes	Yes
96	Male	Home With Partner	Febile illness	12	Emerg/AMU		0	0	0	0	0	0	No	Yes	Yes
87	Male	Home Alone	Parkinson Disease	7	Emerg/AMU	450	2	2	0	0	0	2	Yes	Yes	No
66	Male	Home With Partner	Apomorphine Infusion Trial	5	Neurology	1525	16	14	1	1	0	15	No	Yes	No
81	Male	Home Alone	General decline	31	Rehabilitation/Geri	200	4	0	0	4	0	0	No	Yes	No
81	Female	Nursing Home	Delerium Secondary to Fentanyl Patch	3	medicine		6	2	0	4	0	6	Yes	No	No
90	Male	Home With Partner	Functional Decline	11	medicine		2	0	0	1	1	0	No	Yes	Yes
81	Male	Nursing Home	Recurrent Falls Multifactoral	1	medicine		1	0	0	1	0	1	No	No	No
76	Female	Home With Partner	Right Inferiolateral Infarction Thromboembolic Secondary to AF	30	Neurology		2	0	0	2	0	0	Yes	Yes	No
59	Female	Home With Partner	Urinary Tract Infeciton	5	Mental health	800	0	0	0	0	0	0	No	Yes	Yes
59	Female	Home With Partner	Delirium Secondary to UTI	10	medicine	1300	4	2	0	1	1	1	No	Yes	No
73	Female	Home With Partner	Renal Calculus	14	medicine	300	4	2	1	1	0	0	No	Yes	Yes
85	Male	Nursing Home	SOB secondary to End Stage Multiple Comorbidities	1	medicine	600	2	2	0	0	0	2	No	No	No
85	Male	Nursing Home	Progressive Aspiration Pneumonia	9	medicine	800	16	16	0	0	0	2	Yes	Yes	Yes
85	Male	Home With Partner	Postural Hypotension (Recurrent Falls)	3	medicine	450	0	0	0	0	0	0	No	Yes	No
82	Male	Home With Partner	witnessed unconscious collapse for Ix? seizures	4	Rehabilitation/Geri	460	0	0	0	0	0	0	No	Yes	Yes
82	Male	Nursing Home	Acute Delirium Secondary to Enterococcus UTI on big of PD	11	Rehabilitation/Geri	460	2	1	0	1	0	2	No	Yes	No
83	Male	Nursing Home	Lower Respiratory Infection	2	Rehabilitation/Geri	475	9	2	0	7	0	8	Yes	Yes	Yes
80	Female	Nursing Home	Chest Pain Non-Cardiac	9	medicine		2	0	0	2	0	0	No	Yes	Yes
88	Male	Home With Partner	Parkinsons	4	medicine		0	0	0	0	0	0	No	Yes	No
88	Male	Home With Partner	Generalised Weakness	4	medicine		2	0	0	2	0	0	No	No	No
78	Female	Home With Partner	Advanced Parkinson's Disease with Motor Flactuations	19	Neurology	500	2	0	0	1	1	2	No	Yes	Yes
71	Female	Home Alone	Chest Pain for Investigation	2	medicine		1	0	1	0	0	1	No	No	No
90	Male	Nursing Home	Left Sided Paropneumonic Effusion	8	medicine		12	0	0	12	0	3	Yes	Yes	No
75	Female	Home With Partner	Rapidly Progressive Alzhemier's Disease	16	Neurology		11	2	0	9	0	5	No	Yes	No
79	Male	Nursing Home	not documented - admitted for BPSD	1	Emerg/AMU		0	0	0	0	0	0	No	No	No
73	Male	Nursing Home	Delirium Secondary to LRT Tramadol use/recent tooth infection and tooth extraction	3	Rehabilitation/Geri		3	2	0	1	0	3	No	Yes	Yes
80	Female	Nursing Home	Healthcare Associated Pneumonia	10	medicine		12	12	0	0	0	5	Yes	Yes	Yes
81	Female	Home Alone	UTI + Urinary Retention (resolved)	8	medicine	1000	5	2	0	3	0	2	No	Yes	Yes
71	Male	Home With Partner	Mechanical Fall	3	Emerg/AMU		1	0	0	1	0	1	No	No	No
76	Male	Home With Partner	Infective Exacerbation of COPD	4	medicine	775	5	3	0	0	2	1	No	No	No
64	Male	Nursing Home	Healthcare Associated Pneumonia	3	medicine		0	0	0	0	0	0	Yes	No	No
82	Female	Nursing Home	Hallucinations	6	Neurology		4	4	0	0	0	4	No	Yes	No
76	Female	Home Alone	Hypertensive Headache	3	medicine		8	4	0	4	0	6	No	Yes	Yes
76	Female	Home Alone	Deconditioning	2	medicine		2	2	0	0	0	2	No	Yes	Yes
67	Female	Nursing Home	PEG Insertion	1	Surgical	750	6	6	0	0	0	6	Yes	No	No
67	Female	Home With Partner	Parkinson's Disease (new diagnosis)	5	medicine		1	0	0	1	0	1	No	Yes	No
88	Female	Home With Partner	Behaviourial and Psychological Symptoms of Dementia	3	medicine	400	1	1	0	0	0	0	No	Yes	No
79	Male	Nursing Home	Sepsis Secondary to MRSA Bacteraemia	23	medicine		14	9	0	4	1	5	Yes	Yes	No
84	Male	Home With Partner	Acute Delirium of Unknown Cause? LRTI on the background of undiagnosed dementia	15	Rehabilitation/Geri		8	5	0	3	0	1	Yes	Yes	Yes
66	Female	Home Alone	Major Depression with Psychotic Features	33	Mental health	300	5	4	0	1	0	0	No	Yes	No
54	Male	Home Alone	Perianal Sepsis	3	Surgical		1	0	0	1	0	1	No	No	No
55	Male	Home Alone	Constipation	2	medicine	850	3	3	0	0	0	3	No	No	No
83	Male	Home With Partner	Parkinson's Disease	3	Neurology		2	0	0	2	0	2	Yes	Yes	Yes
83	Male	Home With Partner	Infective Exacerbation of CCF	3	medicine	500	0	0	0	0	0	0	No	No	No
85	Male	Home With Partner	Pneumonia	8	medicine	600	12	12	0	0	0	3	Yes	No	No
85	Male	Home With Partner	Pneumonia	6	medicine		1	1	0	0	0	1	Yes	No	No
76	Female	Nursing Home	Dependent Personality trait: Anxiety	8	Mental health		11	5	0	4	2	3	No	Yes	No
76	Female	Nursing Home	Decreased GCS? Seizures	3	medicine		2	2	0	0	0	2	Yes	Yes	No
76	Female	Nursing Home	Dependent Personality trait: Sedation. Anxiety	25	Mental health		4	0	0	1	3	2	No	Yes	No
62	Female	Home With Partner	Left Distal Radius Fracture	1	Surgical		0	0	0	0	0	0	No	No	No
81	Male	Home With Partner	Collapse - Unconscious	13	medicine		2	1	0	1	0	1	Yes	Yes	Yes
74	Female	Home With Partner	Parkinson's Disease (advanced)	14	Neurology		3	0	0	3	0	3	No	Yes	Yes
90	Female	Home Alone	Parkinson's Disease probable - on trial of Levodopa/Carbidopa	14	medicine		5	1	0	4	0	0	No	Yes	Yes
81	Male	Home With Partner	Parkinson's Disease	3	medicine	300	1	1	0	0	0	1	No	No	No
58	Male	Home Alone	Infective Exacerbation of COPD	3	medicine		2	0	0	2	0	2	No	Yes	No
78	Female	Home With Partner	Parkinson Disease progression	5	medicine	300	1	0	0	1	0	1	Yes	Yes	No
79	Female	Home With Partner	Bilateral Subsegmental Pulmonary Embolism	8	medicine	300	3	1	0	2	0	2	No	Yes	No
71	Male	Home Alone	Exacerbation of Parkinson's Disease	6	medicine	200	1	0	1	0	0	0	No	Yes	No
80	Male	Home With Partner	Parkinsonism - likely Parkinson's Disease	10	medicine		2	0	0	2	0	0	No	Yes	Yes
70	Female	Home Alone	Cellulitis Bilateral Legs	3	Emerg/AMU	300	1	0	0	1	0	1	No	Yes	No
86	Male	Home With Partner	AF	4	medicine	950	0	0	0	0	0	0	No	Yes	No
86	Male	Nursing Home	Urinary Tract Infeciton	1	Surgical	600	2	2	0	0	0	2	No	Yes	Yes
83	Male	Nursing Home	RLL Pneumonia	5	medicine	300	1	0	0	1	0	1	No	Yes	No
64	Female	Home With Partner	Polypharmacy Overdose	3	medicine	600	9	6	0	3	0	6	No	No	No
84	Male	Nursing Home	Health Care Acquired Pneumonia	3	medicine		1	0	0	1	0	1	No	No	No
71	Female	Home With Partner	Cervicogenic Headache	1	medicine		0	0	0	0	0	0	No	No	No
69	Female	Home With Partner	Elder Abuse	46	Rehabilitation/Geri	950	43	10	0	31	2	6	No	Yes	Yes
77	Male	Nursing Home	Parkinson's Disease	15	Mental health	750	51	45	0	6	0	6	Yes	Yes	Yes
64	Female	Home With Partner	Parkinson's Disease	7	medicine		0	0	0	0	0	0	No	No	No
88	Male	Home Alone	Confusion	2	medicine		2	0	0	1	1	2	No	Yes	No
79	Male	Home With Partner	Falls (due to multiple factors)	10	medicine		7	0	0	2	5	0	No	Yes	No
83	Male	Home With Partner	Cognitive Decline	1	medicine	400	1	0	0	1	0	1	No	No	No
61	Female	Home Alone	Parkinson's Disease with seere motor flactuations apomorphine commenced	39	Neurology		16	4	3	9	0	0	No	Yes	Yes
83	Male	Nursing Home	Hypoglycaemia Induced Seizures	3	medicine	360	3	2	0	1	0	2	No	Yes	Yes
62	Female	Nursing Home	Parkisonism/Multiple Complaints	1	Emerg/AMU		0	0	0	0	0	0	No	No	No
62	Female	Nursing Home	Parkinson's Disease	14	Neurology		9	3	2	4	0	2	No	Yes	No
76	Female	Home Alone	Deconditioning	4	medicine	1150	0	0	0	0	0	0	No	Yes	Yes
70	Female	Home Alone	Left Side Parasthesia? Secondary to non-acute myelopathy due to severe cervical dystonia	14	Rehabilitation/Geri	375	1	1	0	0	0	0	Yes	Yes	Yes
54	Male	Home Alone	Major Depression	5	Mental health	HA	1000	1	1	1	1		No	Yes	No
